# Supplementary material for: GLP-1 Release by Rare Sugar D-Allulose Ameliorates Sucrose-Induced Obesity and Glucose Intolerance in Ovariectomized Mice
Source: Int J Mol Sci. 2026 Feb 8;27(4):1651. doi: 10.3390/ijms27041651 (PMC12940309; doi:10.3390/ijms27041651)
Supplement: Supplementary file 1 [file ijms-27-01651-s001.zip]

Archive with 1 entries (1 files):
- ijms-4109223-supplementary.pdf
